# Supplementary material for: Indications of Peripheral Pain, Dermal Hypersensitivity, and Neurogenic Inflammation in Patients with Lipedema
Source: Int J Mol Sci. 2022 Sep 7;23(18):10313. doi: 10.3390/ijms231810313 (PMC9499469; doi:10.3390/ijms231810313)
Supplement: Supplementary file 1 [file ijms-23-10313-s001.zip]

Archive with 2 entries (2 files):
- Supplement 1 Survey.pdf
- Supplement 2 painDETECT.pdf
